# Supplementary material for: New Regional Species Records for the Moroccan Bee Fauna (Hymenoptera, Apoidea), with a Special Focus on the Marrakesh-Safi Region
Source: Insects. 2025 Aug 22;16(9):873. doi: 10.3390/insects16090873 (PMC12471016; doi:10.3390/insects16090873)
Supplement: Supplementary file 1 [file insects-16-00873-s001.zip]

Archive with 1 entries (1 files):
- insects-3767278-supplementary.xlsx
