# Supplementary material for: New Regional Species Records for the Moroccan Bee Fauna (Hymenoptera, Apoidea), with a Special Focus on the Marrakesh-Safi Region
Source: Insects. 2025 Aug 22;16(9):873. doi: 10.3390/insects16090873 (PMC12471016; doi:10.3390/insects16090873)
Supplement: Supplementary file 1 [file insects-16-00873-s001.zip › insects-3767278-supplementary.xlsx]

## Sheet: Table S1
Table S1. Sites where bee sampling took place
Region	Site	latitude	longitude
Dakhla-Oued Ed-Dahab	1	23.7659	-15.9195
Fes-Meknes	2	33.5146	-5.3014
Guelmim-Oued Noun	3	29.3056	-9.7431
Guelmim-Oued Noun	4	29.2003	-9.7425
Guelmim-Oued Noun	5	29.0411	-10.0072
Guelmim-Oued Noun	6	28.9109	-10.1572
Guelmim-Oued Noun	7	29.2003	-9.7425
Guelmim-Oued Noun	8	29.4007	-9.7307
Laayoune-Boujdour-Sakia El-Hamra	9	25.9853	-14.4963
Laayoune-Boujdour-Sakia El-Hamra	10	27.1567,	-13.2293
Marrakech-Safi	11	31.5347	-7.6377
Marrakech-Safi	12	31.2044	-8.2466
Marrakech-Safi	13	31.2183	-8.2416
Marrakech-Safi	14	31.2558	-7.8220
Marrakech-Safi	15	31.2391	-7.9833
Marrakech-Safi	16	31.5036	-7.9358
Marrakech-Safi	17	31.5316	-7.9647
Marrakech-Safi	18	31.5282	-7.9615
Marrakech-Safi	19	31.6097	-7.9897
Marrakech-Safi	20	31.6122	-8.0050
Marrakech-Safi	21	31.4804	-8.4185
Marrakech-Safi	22	31.7091	-8.0738
Marrakech-Safi	23	31.2136	-7.8509
Marrakech-Safi	24	31.3302	-7.7550
Marrakech-Safi	25	31.3211	-7.9536
Marrakech-Safi	26	31.5385	-7.572
Marrakech-Safi	27	31.4144	-7.5297
Marrakech-Safi	28	31.2558	-7.8166
Marrakech-Safi	29	31.5385	-7.5720
Marrakech-Safi	30	31.5781	-8.6669
Marrakech-Safi	31	31.5498	-8.8033
Marrakech-Safi	32	31.5465	-9.3774
Marrakech-Safi	33	31.6613	-9.6513
Marrakech-Safi	34	31.7772	-9.5758
Marrakech-Safi	35	31.1390	-7.9211
Marrakech-Safi	36	32.0037	-8.4157
Marrakech-Safi	37	32.3168	-9.2038
Marrakech-Safi	38	32.0930	-8.6560
Marrakech-Safi	39	31.5907	-9.1878
Marrakech-Safi	40	31.2793	-7.9601
Marrakech-Safi	41	31.5928	-9.1274
Oriental	42	35.1911	-3.4117
Oriental	43	34.9395	-3.0978
Rabat-Sale-kénitra	44	34.2279	-6.5818
Rabat-Sale-kénitra	45	34.8856	-6.2581
Souss-Massa	46	30.5762	-9.3491
Souss-Massa	47	29.8480	-9.6250
Souss-Massa	48	29.4701	-9.6942
Souss-Massa	49	30.9809	-9.0513
Souss-Massa	50	30.1357	-9.5476
Souss-Massa	51	30.1048	-9.5543
Tanger-Tetouan-Al Hoceima	52	35.2691	-3.6752
Tanger-Tetouan-Al Hoceima	53	35.3417	-5.1817
Tanger-Tetouan-Al Hoceima	54	35.8763	-5.3941
Tanger-Tetouan-Al Hoceima	55	35.8234	-5.5370
Tanger-Tetouan-Al Hoceima	56	35.5165	-5.1641
Tanger-Tetouan-Al Hoceima	57	35.5795	-5.2930

## Sheet: Table S2
Table S2. Total collected bee species abundance and richness and new regional species records
Regions	Bee abundance	Species richness	Newly recorded species	Percentage of newly recorded species	Species number recorded in Lhomme et al. 2020
Marrakech-Safi	2192	217	42	19.3548	511
Tanger-Tétouan-Al Hoceima	73	28	9	32.1429	290
Souss-Massa	42	16	1	6.25	446
Rabat-Salé-Kénitra	21	7	1	14.2857	252
Laâyoune-Boujdour-Sakia El Hamra	65	14	12	85.7143	17
Guelmim-Oued Noun	55	18	12	66.6667	140
Oriental	5	4	2	50	254
Dakhla-Oued Ed-Dahab	13	9	7	77.7778	6
Fes-meknes	1	1	0	0	465

## Sheet: Table S3
Table S3. Revised checklist of bee species recorded in the region of Marrakech-Safi
Families	Genus	Species	References
Andrenidae	Andrena	Andrena abjecta	Lhomme et al. 2020
Andrenidae	Andrena	Andrena abrupta	Lhomme et al. 2020
Andrenidae	Andrena	Andrena abscondita	Present study
Andrenidae	Andrena	Andrena aegyptiaca	Lhomme et al. 2020
Andrenidae	Andrena	Andrena aerinifrons	Lhomme et al. 2020
Andrenidae	Andrena	Andrena aetherea	Lhomme et al. 2020
Andrenidae	Andrena	Andrena agilissima	Lhomme et al. 2020
Andrenidae	Andrena	Andrena alfkenella	Present study
Andrenidae	Andrena	Andrena alluaudi	Lhomme et al. 2020
Andrenidae	Andrena	Andrena andina	Wood 2023b
Andrenidae	Andrena	Andrena antigana	Sentil et al. 2024
Andrenidae	Andrena	Andrena asperrima	Lhomme et al. 2020
Andrenidae	Andrena	Andrena assimilis	Lhomme et al. 2020
Andrenidae	Andrena	Andrena atlantea	Wood 2021
Andrenidae	Andrena	Andrena avara	Lhomme et al. 2020
Andrenidae	Andrena	Andrena beaumonti	Wood et al. 2021
Andrenidae	Andrena	Andrena bendai	Wood 2023b
Andrenidae	Andrena	Andrena bicolor	Lhomme et al. 2020
Andrenidae	Andrena	Andrena bicolorata	Lhomme et al. 2020
Andrenidae	Andrena	Andrena bimaculata	Lhomme et al. 2020
Andrenidae	Andrena	Andrena biskrensis	Lhomme et al. 2020
Andrenidae	Andrena	Andrena boyerella	Lhomme et al. 2020
Andrenidae	Andrena	Andrena breviscopa	Lhomme et al. 2020
Andrenidae	Andrena	Andrena caesia	Lhomme et al. 2020
Andrenidae	Andrena	Andrena cinerea	Lhomme et al. 2020
Andrenidae	Andrena	Andrena compta	Lhomme et al. 2020
Andrenidae	Andrena	Andrena cyanomicans	Lhomme et al. 2020
Andrenidae	Andrena	Andrena decipiens	Lhomme et al. 2020
Andrenidae	Andrena	Andrena discors	Present study
Andrenidae	Andrena	Andrena djelfensis	Present study
Andrenidae	Andrena	Andrena doursana	Lhomme et al. 2020
Andrenidae	Andrena	Andrena euzona	Lhomme et al. 2020
Andrenidae	Andrena	Andrena ferrugineicrus	Lhomme et al. 2020
Andrenidae	Andrena	Andrena flavipes	Lhomme et al. 2020
Andrenidae	Andrena	Andrena florea	Lhomme et al. 2020
Andrenidae	Andrena	Andrena fulvicornis	Lhomme et al. 2020
Andrenidae	Andrena	Andrena fuscosa	Lhomme et al. 2020
Andrenidae	Andrena	Andrena gregaria	Lhomme et al. 2020
Andrenidae	Andrena	Andrena hedikae	Lhomme et al. 2020
Andrenidae	Andrena	Andrena hesperia	Lhomme et al. 2020
Andrenidae	Andrena	Andrena hirticornis	Sentil et al. 2024
Andrenidae	Andrena	Andrena humilis	Lhomme et al. 2020
Andrenidae	Andrena	Andrena impunctata	Present study
Andrenidae	Andrena	Andrena inflata	Wood 2023b
Andrenidae	Andrena	Andrena kamarti	Sentil et al. 2024
Andrenidae	Andrena	Andrena labialis	Lhomme et al. 2020
Andrenidae	Andrena	Andrena lagopus	Lhomme et al. 2020
Andrenidae	Andrena	Andrena langadensis	Lhomme et al. 2020
Andrenidae	Andrena	Andrena laurivora	Lhomme et al. 2020
Andrenidae	Andrena	Andrena lepida	Lhomme et al. 2020
Andrenidae	Andrena	Andrena leucocyanea	Lhomme et al. 2020
Andrenidae	Andrena	Andrena leucura	Lhomme et al. 2020
Andrenidae	Andrena	Andrena limata	Lhomme et al. 2020
Andrenidae	Andrena	Andrena livens	Lhomme et al. 2020
Andrenidae	Andrena	Andrena longibarbis	Lhomme et al. 2020
Andrenidae	Andrena	Andrena mara	Lhomme et al. 2020
Andrenidae	Andrena	Andrena mariana	Lhomme et al. 2020
Andrenidae	Andrena	Andrena marsae	Lhomme et al. 2020
Andrenidae	Andrena	Andrena medeninensis	Present study
Andrenidae	Andrena	Andrena microcardia	Lhomme et al. 2020
Andrenidae	Andrena	Andrena miegiella	Lhomme et al. 2020
Andrenidae	Andrena	Andrena minapalumboi	Lhomme et al. 2020
Andrenidae	Andrena	Andrena minutuloides	Lhomme et al. 2020
Andrenidae	Andrena	Andrena montarca	Lhomme et al. 2020
Andrenidae	Andrena	Andrena morio	Lhomme et al. 2020
Andrenidae	Andrena	Andrena mucida	Lhomme et al. 2020
Andrenidae	Andrena	Andrena nana	Lhomme et al. 2020
Andrenidae	Andrena	Andrena nigroaenea	Lhomme et al. 2020
Andrenidae	Andrena	Andrena nigroolivacea	Lhomme et al. 2020
Andrenidae	Andrena	Andrena nigroviridula	Lhomme et al. 2020
Andrenidae	Andrena	Andrena niveofacies	Lhomme et al. 2020
Andrenidae	Andrena	Andrena numida	Lhomme et al. 2020
Andrenidae	Andrena	Andrena obsoleta	Lhomme et al. 2020
Andrenidae	Andrena	Andrena orbitalis	Lhomme et al. 2020
Andrenidae	Andrena	Andrena ovatula	Lhomme et al. 2020
Andrenidae	Andrena	Andrena pandosa	Lhomme et al. 2020
Andrenidae	Andrena	Andrena parviceps	Wood 2023b
Andrenidae	Andrena	Andrena pela	Lhomme et al. 2020
Andrenidae	Andrena	Andrena pilipes	Lhomme et al. 2020
Andrenidae	Andrena	Andrena planiventris	Lhomme et al. 2020
Andrenidae	Andrena	Andrena poupillieri	Wood 2023b
Andrenidae	Andrena	Andrena propinqua	Lhomme et al. 2020
Andrenidae	Andrena	Andrena pruinosa	Lhomme et al. 2020
Andrenidae	Andrena	Andrena quieta	Present study
Andrenidae	Andrena	Andrena rhypara	Lhomme et al. 2020
Andrenidae	Andrena	Andrena rhyssonota	Present study
Andrenidae	Andrena	Andrena rotundata	Present study
Andrenidae	Andrena	Andrena rufescens	Lhomme et al. 2020
Andrenidae	Andrena	Andrena rufiventris	Lhomme et al. 2020
Andrenidae	Andrena	Andrena russula	Lhomme et al. 2020
Andrenidae	Andrena	Andrena schmiedeknechti	Present study
Andrenidae	Andrena	Andrena senecionis	Lhomme et al. 2020
Andrenidae	Andrena	Andrena sinuata	Lhomme et al. 2020
Andrenidae	Andrena	Andrena spreta	Lhomme et al. 2020
Andrenidae	Andrena	Andrena tadorna	Present study
Andrenidae	Andrena	Andrena tebessana	Sentil et al. 2024
Andrenidae	Andrena	Andrena tenuistriata	Lhomme et al. 2020
Andrenidae	Andrena	Andrena testaceipes	Lhomme et al. 2020
Andrenidae	Andrena	Andrena thoracica	Lhomme et al. 2020
Andrenidae	Andrena	Andrena tiaretta	Lhomme et al. 2020
Andrenidae	Andrena	Andrena tinctoria	Wood 2023b
Andrenidae	Andrena	Andrena totana	Lhomme et al. 2020
Andrenidae	Andrena	Andrena trimmerana	Lhomme et al. 2020
Andrenidae	Andrena	Andrena tuberculifera	Lhomme et al. 2020
Andrenidae	Andrena	Andrena tunetana	Lhomme et al. 2020
Andrenidae	Andrena	Andrena urdula	Lhomme et al. 2020
Andrenidae	Andrena	Andrena vachali	Lhomme et al. 2020
Andrenidae	Andrena	Andrena varia	Present study
Andrenidae	Andrena	Andrena variabilis	Lhomme et al. 2020
Andrenidae	Andrena	Andrena varicornis	Present study
Andrenidae	Andrena	Andrena verticalis	Lhomme et al. 2020
Andrenidae	Andrena	Andrena vetula	Lhomme et al. 2020
Andrenidae	Andrena	Andrena vulpecula	Present study
Andrenidae	Camptopoeum	Camptopoeum nadigi	Lhomme et al. 2020
Andrenidae	Camptopoeum	Camptopoeum pseudorubrum	Lhomme et al. 2020
Andrenidae	Camptopoeum	Camptopoeum simile	Lhomme et al. 2020
Andrenidae	Melitturga	Melitturga caudata	Lhomme et al. 2020
Andrenidae	Melitturga	Melitturga oraniensis	Lhomme et al. 2020
Andrenidae	Panurginus	Panurginus albopilosus	Lhomme et al. 2020
Andrenidae	Panurgus	Panurgus acutus	Lhomme et al. 2020
Andrenidae	Panurgus	Panurgus avarus	Lhomme et al. 2020
Andrenidae	Panurgus	Panurgus calcaratus	Lhomme et al. 2020
Andrenidae	Panurgus	Panurgus calceatus	Lhomme et al. 2020
Andrenidae	Panurgus	Panurgus catulus	Lhomme et al. 2020
Andrenidae	Panurgus	Panurgus cephalotes	Lhomme et al. 2020
Andrenidae	Panurgus	Panurgus convergens	Lhomme et al. 2020
Andrenidae	Panurgus	Panurgus dentatus	Lhomme et al. 2020
Andrenidae	Panurgus	Panurgus farinosus	Lhomme et al. 2020
Andrenidae	Panurgus	Panurgus intermedius	Lhomme et al. 2020
Andrenidae	Panurgus	Panurgus maroccanus	Lhomme et al. 2020
Andrenidae	Panurgus	Panurgus nigriscopus	Lhomme et al. 2020
Andrenidae	Panurgus	Panurgus ovatulus	Lhomme et al. 2020
Andrenidae	Panurgus	Panurgus perezi	Lhomme et al. 2020
Andrenidae	Panurgus	Panurgus pyropygus	Lhomme et al. 2020
Andrenidae	Panurgus	Panurgus rungsii	Lhomme et al. 2020
Andrenidae	Panurgus	Panurgus vachali	Lhomme et al. 2020
Apidae	Amegilla	Amegilla albigena	Lhomme et al. 2020
Apidae	Amegilla	Amegilla andresi	Lhomme et al. 2020
Apidae	Amegilla	Amegilla fasciata	Lhomme et al. 2020
Apidae	Amegilla	Amegilla magnilabris	Lhomme et al. 2020
Apidae	Amegilla	Amegilla quadrifasciata	Lhomme et al. 2020
Apidae	Amegilla	Amegilla velocissima	Present study
Apidae	Ammobates	Ammobates assimilis	Lhomme et al. 2020
Apidae	Ammobates	Ammobates muticus	Lhomme et al. 2020
Apidae	Ammobates	Ammobates oraniensis	Sentil et al. 2024
Apidae	Ammobates	Ammobates punctatus	Lhomme et al. 2020
Apidae	Ammobates	Ammobates verhoeffi	Lhomme et al. 2020
Apidae	Anthophora	Anthophora aestivalis	Lhomme et al. 2020
Apidae	Anthophora	Anthophora agama	Lhomme et al. 2020
Apidae	Anthophora	Anthophora ahlamae	Sentil et al. 2024
Apidae	Anthophora	Anthophora albosignata	Lhomme et al. 2020
Apidae	Anthophora	Anthophora atriceps	Sentil et al. 2024
Apidae	Anthophora	Anthophora atroalba	Lhomme et al. 2020
Apidae	Anthophora	Anthophora balneorum	Lhomme et al. 2020
Apidae	Anthophora	Anthophora bimaculata	Lhomme et al. 2020
Apidae	Anthophora	Anthophora blanda	Sentil et al. 2024
Apidae	Anthophora	Anthophora calcarata	Lhomme et al. 2020
Apidae	Anthophora	Anthophora crassipes	Lhomme et al. 2020
Apidae	Anthophora	Anthophora dispar	Lhomme et al. 2020
Apidae	Anthophora	Anthophora femorata	Lhomme et al. 2020
Apidae	Anthophora	Anthophora ferruginea	Lhomme et al. 2020
Apidae	Anthophora	Anthophora fulvitarsis	Lhomme et al. 2020
Apidae	Anthophora	Anthophora fulvodimidiata	Lhomme et al. 2020
Apidae	Anthophora	Anthophora holoxantha	Lhomme et al. 2020
Apidae	Anthophora	Anthophora libyphaenica	Present study
Apidae	Anthophora	Anthophora mucida	Lhomme et al. 2020
Apidae	Anthophora	Anthophora plumipes	Lhomme et al. 2020
Apidae	Anthophora	Anthophora pubescens	Lhomme et al. 2020
Apidae	Anthophora	Anthophora retusa	Lhomme et al. 2020
Apidae	Anthophora	Anthophora robusta	Lhomme et al. 2020
Apidae	Anthophora	Anthophora romandii	Present study
Apidae	Anthophora	Anthophora scopipes	Lhomme et al. 2020
Apidae	Anthophora	Anthophora senescens	Sentil et al. 2024
Apidae	Anthophora	Anthophora ventilabris	Present study
Apidae	Bombus	Bombus lapidarius	Lhomme et al. 2020
Apidae	Bombus	Bombus mocsaryi	Lhomme et al. 2020
Apidae	Bombus	Bombus ruderatus	Lhomme et al. 2020
Apidae	Bombus	Bombus terrestris	Lhomme et al. 2020
Apidae	Ceratina	Ceratina albosticta	Lhomme et al. 2020
Apidae	Ceratina	Ceratina callosa	Lhomme et al. 2020
Apidae	Ceratina	Ceratina chalybea	Present study
Apidae	Ceratina	Ceratina citriphila	Present study
Apidae	Ceratina	Ceratina cucurbitina	Lhomme et al. 2020
Apidae	Ceratina	Ceratina dallatorreana	Lhomme et al. 2020
Apidae	Ceratina	Ceratina dentiventris	Lhomme et al. 2020
Apidae	Ceratina	Ceratina maghrebensis	Lhomme et al. 2020
Apidae	Ceratina	Ceratina mocsaryi	Lhomme et al. 2020
Apidae	Ceratina	Ceratina saundersi	Lhomme et al. 2020
Apidae	Ceratina	Ceratina verhoeffi	Lhomme et al. 2020
Apidae	Epeolus	Epeolus aureovestitus	Lhomme et al. 2020
Apidae	Epeolus	Epeolus fallax	Lhomme et al. 2020
Apidae	Epeolus	Epeolus flavociliatus	Lhomme et al. 2020
Apidae	Epeolus	Epeolus laevifrons	Lhomme et al. 2020
Apidae	Epeolus	Epeolus transitorius	Lhomme et al. 2020
Apidae	Epeolus	Epeolus variegatus	Lhomme et al. 2020
Apidae	Eucera	Eucera algeriensis	Lhomme et al. 2020
Apidae	Eucera	Eucera algira	Lhomme et al. 2020
Apidae	Eucera	Eucera alternans	Lhomme et al. 2020
Apidae	Eucera	Eucera atricornis	Sentil et al. 2024
Apidae	Eucera	Eucera biscrensis	Lhomme et al. 2020
Apidae	Eucera	Eucera brachycera	Sentil et al. 2024
Apidae	Eucera	Eucera clypeata	Lhomme et al. 2020
Apidae	Eucera	Eucera colaris	Sentil et al. 2024
Apidae	Eucera	Eucera commixta	Lhomme et al. 2020
Apidae	Eucera	Eucera dentata	Lhomme et al. 2020
Apidae	Eucera	Eucera dimidiata	Sentil et al. 2024
Apidae	Eucera	Eucera elongatula	Lhomme et al. 2020
Apidae	Eucera	Eucera eucnemidea	Lhomme et al. 2020
Apidae	Eucera	Eucera ferruginea	Present study
Apidae	Eucera	Eucera fulvescens	Lhomme et al. 2020
Apidae	Eucera	Eucera iberica	Lhomme et al. 2020
Apidae	Eucera	Eucera impressiventris	Present study
Apidae	Eucera	Eucera lanzarotensis	Sentil et al. 2024
Apidae	Eucera	Eucera lucasi	Lhomme et al. 2020
Apidae	Eucera	Eucera maroccana	Lhomme et al. 2020
Apidae	Eucera	Eucera metallescens	Present study
Apidae	Eucera	Eucera nadigi	Present study
Apidae	Eucera	Eucera nigriceps	Present study
Apidae	Eucera	Eucera nigrifacies	Lhomme et al. 2020
Apidae	Eucera	Eucera nigrilabris	Lhomme et al. 2020
Apidae	Eucera	Eucera notata	Lhomme et al. 2020
Apidae	Eucera	Eucera numida	Present study
Apidae	Eucera	Eucera oraniensis	Lhomme et al. 2020
Apidae	Eucera	Eucera pumila	Present study
Apidae	Eucera	Eucera rufa	Lhomme et al. 2020
Apidae	Eucera	Eucera ruficornis	Lhomme et al. 2020
Apidae	Eucera	Eucera spatulata	Lhomme et al. 2020
Apidae	Eucera	Eucera squamosa	Lhomme et al. 2020
Apidae	Eucera	Eucera strigata	Lhomme et al. 2020
Apidae	Eucera	Eucera tricincta	Lhomme et al. 2020
Apidae	Eucera	Eucera vidua	Present study
Apidae	Melecta	Melecta albifrons	Lhomme et al. 2020
Apidae	Melecta	Melecta guilochei	Lhomme et al. 2020
Apidae	Melecta	Melecta italica	Lhomme et al. 2020
Apidae	Melecta	Melecta leucorhyncha	Lhomme et al. 2020
Apidae	Melecta	Melecta luctuosa	Lhomme et al. 2020
Apidae	Melecta	Melecta prophanta	Lhomme et al. 2020
Apidae	Nomada	Nomada agrestis	Lhomme et al. 2020
Apidae	Nomada	Nomada algira	Lhomme et al. 2020
Apidae	Nomada	Nomada barbilabris	Lhomme et al. 2020
Apidae	Nomada	Nomada basalis	Lhomme et al. 2020
Apidae	Nomada	Nomada bifasciata	Lhomme et al. 2020
Apidae	Nomada	Nomada bispinosa	Lhomme et al. 2020
Apidae	Nomada	Nomada brevis	Lhomme et al. 2020
Apidae	Nomada	Nomada carnifex	Lhomme et al. 2020
Apidae	Nomada	Nomada concolor	Lhomme et al. 2020
Apidae	Nomada	Nomada coronata	Lhomme et al. 2020
Apidae	Nomada	Nomada cristata	Lhomme et al. 2020
Apidae	Nomada	Nomada dira	Lhomme et al. 2020
Apidae	Nomada	Nomada discedens	Lhomme et al. 2020
Apidae	Nomada	Nomada discrepans	Lhomme et al. 2020
Apidae	Nomada	Nomada distinguenda	Lhomme et al. 2020
Apidae	Nomada	Nomada dolosa	Lhomme et al. 2020
Apidae	Nomada	Nomada duplex	Lhomme et al. 2020
Apidae	Nomada	Nomada fallax	Lhomme et al. 2020
Apidae	Nomada	Nomada femoralis	Lhomme et al. 2020
Apidae	Nomada	Nomada fenestrata	Lhomme et al. 2020
Apidae	Nomada	Nomada flavoguttata	Lhomme et al. 2020
Apidae	Nomada	Nomada flavoscutellata	Lhomme et al. 2020
Apidae	Nomada	Nomada fulvicornis	Lhomme et al. 2020
Apidae	Nomada	Nomada furva	Lhomme et al. 2020
Apidae	Nomada	Nomada fuscipennis	Lhomme et al. 2020
Apidae	Nomada	Nomada glaucopis	Lhomme et al. 2020
Apidae	Nomada	Nomada hispanica	Lhomme et al. 2020
Apidae	Nomada	Nomada ibanezi	Lhomme et al. 2020
Apidae	Nomada	Nomada integra	Lhomme et al. 2020
Apidae	Nomada	Nomada linsenmaieri	Lhomme et al. 2020
Apidae	Nomada	Nomada maculicornis	Lhomme et al. 2020
Apidae	Nomada	Nomada marrakechi	Lhomme et al. 2020
Apidae	Nomada	Nomada mauritanica	Lhomme et al. 2020
Apidae	Nomada	Nomada melanura	Lhomme et al. 2020
Apidae	Nomada	Nomada merceti	Lhomme et al. 2020
Apidae	Nomada	Nomada minuscula	Lhomme et al. 2020
Apidae	Nomada	Nomada nitida	Lhomme et al. 2020
Apidae	Nomada	Nomada nobilis	Lhomme et al. 2020
Apidae	Nomada	Nomada numida	Lhomme et al. 2020
Apidae	Nomada	Nomada ortegai	Lhomme et al. 2020
Apidae	Nomada	Nomada panurgina	Lhomme et al. 2020
Apidae	Nomada	Nomada panurginoides	Lhomme et al. 2020
Apidae	Nomada	Nomada regli	Lhomme et al. 2020
Apidae	Nomada	Nomada rhenana	Lhomme et al. 2020
Apidae	Nomada	Nomada sabulosa	Lhomme et al. 2020
Apidae	Nomada	Nomada sanguinea	Lhomme et al. 2020
Apidae	Nomada	Nomada serricornis	Lhomme et al. 2020
Apidae	Nomada	Nomada sheppardana	Lhomme et al. 2020
Apidae	Nomada	Nomada striata	Lhomme et al. 2020
Apidae	Nomada	Nomada succincta	Lhomme et al. 2020
Apidae	Nomada	Nomada tridentirostris	Lhomme et al. 2020
Apidae	Nomada	Nomada zonata	Lhomme et al. 2020
Apidae	Nomada	Nomiapis rufiventris	Present study
Apidae	Pasites	Pasites maculatus	Lhomme et al. 2020
Apidae	Thyreus	Thyreus affinis	Lhomme et al. 2020
Apidae	Thyreus	Thyreus hirtus	Lhomme et al. 2020
Apidae	Thyreus	Thyreus histrionicus	Lhomme et al. 2020
Apidae	Thyreus	Thyreus mauretaniensis	Sentil et al. 2024
Apidae	Thyreus	Thyreus orbatus	Lhomme et al. 2020
Apidae	Thyreus	Thyreus ramosus	Lhomme et al. 2020
Apidae	Thyreus	Thyreus rasmonti	Wood 2023a
Apidae	Thyreus	Thyreus tricuspis	Lhomme et al. 2020
Apidae	Xylocopa	Xylocopa iris	Lhomme et al. 2020
Apidae	Xylocopa	Xylocopa pubescens	Lhomme et al. 2020
Apidae	Xylocopa	Xylocopa valga	Lhomme et al. 2020
Apidae	Xylocopa	Xylocopa violacea	Lhomme et al. 2020
Colletidae	Colletes	Colletes abeillei	Lhomme et al. 2020
Colletidae	Colletes	Colletes acutus	Lhomme et al. 2020
Colletidae	Colletes	Colletes albomaculatus	Lhomme et al. 2020
Colletidae	Colletes	Colletes atlassus	Lhomme et al. 2020
Colletidae	Colletes	Colletes biskrensis	Lhomme et al. 2020
Colletidae	Colletes	Colletes canescens	Lhomme et al. 2020
Colletidae	Colletes	Colletes eatoni	Lhomme et al. 2020
Colletidae	Colletes	Colletes escalerai	Lhomme et al. 2020
Colletidae	Colletes	Colletes foveolaris	Lhomme et al. 2020
Colletidae	Colletes	Colletes gallicus	Lhomme et al. 2020
Colletidae	Colletes	Colletes lacunatus	Lhomme et al. 2020
Colletidae	Colletes	Colletes ligatus	Lhomme et al. 2020
Colletidae	Colletes	Colletes minutus	Lhomme et al. 2020
Colletidae	Colletes	Colletes nigricans	Lhomme et al. 2020
Colletidae	Colletes	Colletes pumilus	Lhomme et al. 2020
Colletidae	Colletes	Colletes similis	Lhomme et al. 2020
Colletidae	Hylaeus	Hylaeus absolutus	Lhomme et al. 2020
Colletidae	Hylaeus	Hylaeus angustatus	Lhomme et al. 2020
Colletidae	Hylaeus	Hylaeus atlassus	Lhomme et al. 2020
Colletidae	Hylaeus	Hylaeus brevicornis	Lhomme et al. 2020
Colletidae	Hylaeus	Hylaeus clypearis	Lhomme et al. 2020
Colletidae	Hylaeus	Hylaeus communis	Lhomme et al. 2020
Colletidae	Hylaeus	Hylaeus conformis	Lhomme et al. 2020
Colletidae	Hylaeus	Hylaeus dinkleri	Lhomme et al. 2020
Colletidae	Hylaeus	Hylaeus imparilis	Lhomme et al. 2020
Colletidae	Hylaeus	Hylaeus livius	Lhomme et al. 2020
Colletidae	Hylaeus	Hylaeus luteobalteatus	Lhomme et al. 2020
Colletidae	Hylaeus	Hylaeus mauricus	Lhomme et al. 2020
Colletidae	Hylaeus	Hylaeus meridionalis	Lhomme et al. 2020
Colletidae	Hylaeus	Hylaeus pictus	Lhomme et al. 2020
Colletidae	Hylaeus	Hylaeus pilosulus	Lhomme et al. 2020
Colletidae	Hylaeus	Hylaeus punctulatissimus	Lhomme et al. 2020
Colletidae	Hylaeus	Hylaeus signatus	Lhomme et al. 2020
Colletidae	Hylaeus	Hylaeus subbuteus	Lhomme et al. 2020
Colletidae	Hylaeus	Hylaeus taeniolatus	Lhomme et al. 2020
Colletidae	Hylaeus	Hylaeus variegatus	Lhomme et al. 2020
Halictidae	Ceylalictus	Ceylalictus punjabensis	Lhomme et al. 2020
Halictidae	Ceylalictus	Ceylalictus variegatus	Lhomme et al. 2020
Halictidae	Ceylalictus	Chelostoma campanularum	Wood 2023a
Halictidae	Dufourea	Dufourea brachycephala	Lhomme et al. 2020
Halictidae	Dufourea	Dufourea dysis	Lhomme et al. 2020
Halictidae	Dufourea	Dufourea exulans	Lhomme et al. 2020
Halictidae	Halictus	Halictus brunnescens	Lhomme et al. 2020
Halictidae	Halictus	Halictus constantinensis	Lhomme et al. 2020
Halictidae	Halictus	Halictus fulvipes	Lhomme et al. 2020
Halictidae	Halictus	Halictus ifranensis	Lhomme et al. 2020
Halictidae	Halictus	Halictus patellatus	Lhomme et al. 2020
Halictidae	Halictus	Halictus quadricinctus	Lhomme et al. 2020
Halictidae	Halictus	Halictus rufipes	Lhomme et al. 2020
Halictidae	Halictus	Halictus scabiosae	Lhomme et al. 2020
Halictidae	Lasioglossum	Lasioglossum aeratum	Lhomme et al. 2020
Halictidae	Lasioglossum	Lasioglossum albocinctum	Lhomme et al. 2020
Halictidae	Lasioglossum	Lasioglossum albovirens	Lhomme et al. 2020
Halictidae	Lasioglossum	Lasioglossum algericolellum	Present study
Halictidae	Lasioglossum	Lasioglossum algirum	Lhomme et al. 2020
Halictidae	Lasioglossum	Lasioglossum angusticeps	Lhomme et al. 2020
Halictidae	Lasioglossum	Lasioglossum articulare	Lhomme et al. 2020
Halictidae	Lasioglossum	Lasioglossum aureolum	Lhomme et al. 2020
Halictidae	Lasioglossum	Lasioglossum berberum	Lhomme et al. 2020
Halictidae	Lasioglossum	Lasioglossum bimaculatum	Lhomme et al. 2020
Halictidae	Lasioglossum	Lasioglossum brevicorne	Lhomme et al. 2020
Halictidae	Lasioglossum	Lasioglossum callizonium	Lhomme et al. 2020
Halictidae	Lasioglossum	Lasioglossum capitale	Lhomme et al. 2020
Halictidae	Lasioglossum	Lasioglossum clavipes	Lhomme et al. 2020
Halictidae	Lasioglossum	Lasioglossum cleome	Lhomme et al. 2020
Halictidae	Lasioglossum	Lasioglossum collopiense	Lhomme et al. 2020
Halictidae	Lasioglossum	Lasioglossum costulatum	Lhomme et al. 2020
Halictidae	Lasioglossum	Lasioglossum discus	Lhomme et al. 2020
Halictidae	Lasioglossum	Lasioglossum euxinicum	Lhomme et al. 2020
Halictidae	Lasioglossum	Lasioglossum glabriusculum	Lhomme et al. 2020
Halictidae	Lasioglossum	Lasioglossum grisellinum	Lhomme et al. 2020
Halictidae	Lasioglossum	Lasioglossum griseolum	Lhomme et al. 2020
Halictidae	Lasioglossum	Lasioglossum immunitum	Lhomme et al. 2020
Halictidae	Lasioglossum	Lasioglossum interruptum	Present study
Halictidae	Lasioglossum	Lasioglossum leucozonium	Lhomme et al. 2020
Halictidae	Lasioglossum	Lasioglossum lucidulum	Present study
Halictidae	Lasioglossum	Lasioglossum malachurum	Present study
Halictidae	Lasioglossum	Lasioglossum maurusium	Lhomme et al. 2020
Halictidae	Lasioglossum	Lasioglossum mediterraneum	Lhomme et al. 2020
Halictidae	Lasioglossum	Lasioglossum mesosclerum	Lhomme et al. 2020
Halictidae	Lasioglossum	Lasioglossum minutissimum	Present study
Halictidae	Lasioglossum	Lasioglossum morio	Sentil et al. 2024
Halictidae	Lasioglossum	Lasioglossum musculoides	Lhomme et al. 2020
Halictidae	Lasioglossum	Lasioglossum nitidiusculum	Lhomme et al. 2020
Halictidae	Lasioglossum	Lasioglossum oraniense	Lhomme et al. 2020
Halictidae	Lasioglossum	Lasioglossum parvulum	Present study
Halictidae	Lasioglossum	Lasioglossum pauliani	Present study
Halictidae	Lasioglossum	Lasioglossum pauperatum	Lhomme et al. 2020
Halictidae	Lasioglossum	Lasioglossum pauxillum	Present study
Halictidae	Lasioglossum	Lasioglossum pseudoleptocephalum	Lhomme et al. 2020
Halictidae	Lasioglossum	Lasioglossum pseudoplanulum	Lhomme et al. 2020
Halictidae	Lasioglossum	Lasioglossum punctatissimum	Sentil et al. 2024
Halictidae	Lasioglossum	Lasioglossum pygmaeum	Lhomme et al. 2020
Halictidae	Lasioglossum	Lasioglossum smeathmanellum	Lhomme et al. 2020
Halictidae	Lasioglossum	Lasioglossum sphecodimorphum	Lhomme et al. 2020
Halictidae	Lasioglossum	Lasioglossum subhirtum	Lhomme et al. 2020
Halictidae	Lasioglossum	Lasioglossum villosulum	Lhomme et al. 2020
Halictidae	Lasioglossum	Lasioglossum virens	Lhomme et al. 2020
Halictidae	Lasioglossum	Lasioglossum xanthopus	Present study
Halictidae	Lasioglossum	Lasioglossum yakourense	Lhomme et al. 2020
Halictidae	Nomioides	Nomioides deceptor	Lhomme et al. 2020
Halictidae	Nomioides	Nomioides facilis	Lhomme et al. 2020
Halictidae	Nomioides	Nomioides fortunatus	Lhomme et al. 2020
Halictidae	Nomioides	Nomioides minutissimus	Lhomme et al. 2020
Halictidae	Nomioides	Nomioides squamiger	Lhomme et al. 2020
Halictidae	Pseudapis	Pseudapis nilotica	Lhomme et al. 2020
Halictidae	Seladonia	Seladonia caelestis	Lhomme et al. 2020
Halictidae	Seladonia	Seladonia gemmea	Lhomme et al. 2020
Halictidae	Seladonia	Seladonia gemmella	Lhomme et al. 2020
Halictidae	Seladonia	Seladonia smaragdula	Lhomme et al. 2020
Halictidae	Seladonia	Seladonia subaurata	Present study
Halictidae	Sphecodes	phecodes croaticus	Lhomme et al. 2020
Halictidae	Sphecodes	Sphecodes alternatus	Lhomme et al. 2020
Halictidae	Sphecodes	Sphecodes atlassa	Lhomme et al. 2020
Halictidae	Sphecodes	Sphecodes dusmeti	Lhomme et al. 2020
Halictidae	Sphecodes	Sphecodes geoffrellus	Lhomme et al. 2020
Halictidae	Sphecodes	Sphecodes gibbus	Lhomme et al. 2020
Halictidae	Sphecodes	Sphecodes intermedius	Lhomme et al. 2020
Halictidae	Sphecodes	Sphecodes longuloides	Lhomme et al. 2020
Halictidae	Sphecodes	Sphecodes marginatus	Lhomme et al. 2020
Halictidae	Sphecodes	Sphecodes monilicornis	Lhomme et al. 2020
Halictidae	Sphecodes	Sphecodes niger	Lhomme et al. 2020
Halictidae	Sphecodes	Sphecodes olivieri	Lhomme et al. 2020
Halictidae	Sphecodes	Sphecodes pellucidus	Lhomme et al. 2020
Halictidae	Sphecodes	Sphecodes puncticeps	Lhomme et al. 2020
Halictidae	Sphecodes	Sphecodes rubicundus	Present study
Halictidae	Sphecodes	Sphecodes ruficrus	Lhomme et al. 2020
Halictidae	Sphecodes	Sphecodes zangherii	Lhomme et al. 2020
Halictidae	Sphecodes	Vestitohalictus pici	Lhomme et al. 2020
Halictidae	Sphecodes	Vestitohalictus pollinosus	Lhomme et al. 2020
Halictidae	Sphecodes	Vestitohalictus radoszkowskii	Lhomme et al. 2020
Megachilidae	Afranthidium	Afranthidium alternans	Lhomme et al. 2020
Megachilidae	Afranthidium	Afranthidium malacopygum	Lhomme et al. 2020
Megachilidae	Afranthidium	Afranthidium schulthessii	Lhomme et al. 2020
Megachilidae	Allodioxys	Allodioxys limbiferus	Lhomme et al. 2020
Megachilidae	Anthidiellum	Anthidiellum strigatum	Lhomme et al. 2020
Megachilidae	Anthidium	Anthidium auritum	Lhomme et al. 2020
Megachilidae	Anthidium	Anthidium cingulatum	Lhomme et al. 2020
Megachilidae	Anthidium	Anthidium diadema	Lhomme et al. 2020
Megachilidae	Anthidium	Anthidium manicatum	Lhomme et al. 2020
Megachilidae	Anthidium	Anthidium oblongatum	Lhomme et al. 2020
Megachilidae	Anthidium	Anthidium punctatum	Lhomme et al. 2020
Megachilidae	Anthidium	Anthidium taeniatum	Lhomme et al. 2020
Megachilidae	Chelostoma	Chelostoma carinulum	Lhomme et al. 2020
Megachilidae	Chelostoma	Chelostoma edentulum	Lhomme et al. 2020
Megachilidae	Coelioxys	Coelioxys acanthura	Lhomme et al. 2020
Megachilidae	Coelioxys	Coelioxys afer	Lhomme et al. 2020
Megachilidae	Coelioxys	Coelioxys argenteus	Lhomme et al. 2020
Megachilidae	Coelioxys	Coelioxys aurolimbatus	Lhomme et al. 2020
Megachilidae	Coelioxys	Coelioxys brevis	Lhomme et al. 2020
Megachilidae	Coelioxys	Coelioxys caudatus	Lhomme et al. 2020
Megachilidae	Coelioxys	Coelioxys coturnix	Lhomme et al. 2020
Megachilidae	Coelioxys	Coelioxys echinatus	Lhomme et al. 2020
Megachilidae	Coelioxys	Coelioxys elongatus	Lhomme et al. 2020
Megachilidae	Coelioxys	Coelioxys haemorrhoa	Lhomme et al. 2020
Megachilidae	Coelioxys	Coelioxys inermis	Lhomme et al. 2020
Megachilidae	Coelioxys	Coelioxys obtusa	Lhomme et al. 2020
Megachilidae	Coelioxys	Coelioxys ruficauda	Sentil et al. 2024
Megachilidae	Dioxys	Dioxys cinctus	Lhomme et al. 2020
Megachilidae	Dioxys	Dioxys heinrichi	Lhomme et al. 2020
Megachilidae	Dioxys	Dioxys moestus	Lhomme et al. 2020
Megachilidae	Heriades	Heriades crenulata	Lhomme et al. 2020
Megachilidae	Heriades	Heriades discrepans	Lhomme et al. 2020
Megachilidae	Heriades	Heriades rubicola	Lhomme et al. 2020
Megachilidae	Heriades	Heriades wilmattae	Lhomme et al. 2020
Megachilidae	Hofferia	Hofferia mauritanica	Lhomme et al. 2020
Megachilidae	Hoplitis	Hoplitis adunca	Lhomme et al. 2020
Megachilidae	Hoplitis	Hoplitis alba	Lhomme et al. 2020
Megachilidae	Hoplitis	Hoplitis albiscopa	Lhomme et al. 2020
Megachilidae	Hoplitis	Hoplitis annulata	Lhomme et al. 2020
Megachilidae	Hoplitis	Hoplitis anthocopoides	Lhomme et al. 2020
Megachilidae	Hoplitis	Hoplitis antigae	Lhomme et al. 2020
Megachilidae	Hoplitis	Hoplitis aristotelis	Lhomme et al. 2020
Megachilidae	Hoplitis	Hoplitis bassana	Lhomme et al. 2020
Megachilidae	Hoplitis	Hoplitis benoisti	Lhomme et al. 2020
Megachilidae	Hoplitis	Hoplitis brevispora	Lhomme et al. 2020
Megachilidae	Hoplitis	Hoplitis brunnescens	Lhomme et al. 2020
Megachilidae	Hoplitis	Hoplitis camelina	Lhomme et al. 2020
Megachilidae	Hoplitis	Hoplitis campanularis	Lhomme et al. 2020
Megachilidae	Hoplitis	Hoplitis conosimilis	Lhomme et al. 2020
Megachilidae	Hoplitis	Hoplitis cristatula	Lhomme et al. 2020
Megachilidae	Hoplitis	Hoplitis ctenophora	Lhomme et al. 2020
Megachilidae	Hoplitis	Hoplitis fertoni	Lhomme et al. 2020
Megachilidae	Hoplitis	Hoplitis fortispina	Lhomme et al. 2020
Megachilidae	Hoplitis	Hoplitis gregaria	Sentil et al. 2024
Megachilidae	Hoplitis	Hoplitis gusenleitneri	Lhomme et al. 2020
Megachilidae	Hoplitis	Hoplitis hierichonica	Present study
Megachilidae	Hoplitis	Hoplitis insularis	Lhomme et al. 2020
Megachilidae	Hoplitis	Hoplitis israelica	Lhomme et al. 2020
Megachilidae	Hoplitis	Hoplitis jheringii	Lhomme et al. 2020
Megachilidae	Hoplitis	Hoplitis lamina	Lhomme et al. 2020
Megachilidae	Hoplitis	Hoplitis lecerfi	Lhomme et al. 2020
Megachilidae	Hoplitis	Hoplitis loreicornis	Lhomme et al. 2020
Megachilidae	Hoplitis	Hoplitis maghrebensis	Lhomme et al. 2020
Megachilidae	Hoplitis	Hoplitis marchali	Lhomme et al. 2020
Megachilidae	Hoplitis	Hoplitis meyeri	Lhomme et al. 2020
Megachilidae	Hoplitis	Hoplitis moricei	Lhomme et al. 2020
Megachilidae	Hoplitis	Hoplitis mucida	Lhomme et al. 2020
Megachilidae	Hoplitis	Hoplitis occidentalis	Lhomme et al. 2020
Megachilidae	Hoplitis	Hoplitis peniculifera	Wood 2023a
Megachilidae	Hoplitis	Hoplitis praestans	Lhomme et al. 2020
Megachilidae	Hoplitis	Hoplitis prazi	Muller 2022
Megachilidae	Hoplitis	Hoplitis prosii	Muller 2022
Megachilidae	Hoplitis	Hoplitis pulchella	Lhomme et al. 2020
Megachilidae	Hoplitis	Hoplitis pungens	Lhomme et al. 2020
Megachilidae	Hoplitis	Hoplitis quadrispina	Lhomme et al. 2020
Megachilidae	Hoplitis	Hoplitis quinquespinosa	Lhomme et al. 2020
Megachilidae	Hoplitis	Hoplitis rugidorsis	Lhomme et al. 2020
Megachilidae	Hoplitis	Hoplitis simula	Sentil et al. 2024
Megachilidae	Hoplitis	Hoplitis sinuata	Lhomme et al. 2020
Megachilidae	Hoplitis	Hoplitis speculum	Lhomme et al. 2020
Megachilidae	Hoplitis	Hoplitis tenuiserrata	Lhomme et al. 2020
Megachilidae	Hoplitis	Hoplitis tridentata	Sentil et al. 2024
Megachilidae	Icteranthidium	Icteranthidium ferrugineum	Lhomme et al. 2020
Megachilidae	Lithurgus	Lithurgus chrysurus	Lhomme et al. 2020
Megachilidae	Lithurgus	Lithurgus cornutus	Lhomme et al. 2020
Megachilidae	Lithurgus	Lithurgus tibialis	Lhomme et al. 2020
Megachilidae	Megachile	Megachile albipila	Lhomme et al. 2020
Megachilidae	Megachile	Megachile albisecta	Lhomme et al. 2020
Megachilidae	Megachile	Megachile apicalis	Lhomme et al. 2020
Megachilidae	Megachile	Megachile argentata	Sentil et al. 2024
Megachilidae	Megachile	Megachile atlantica	Lhomme et al. 2020
Megachilidae	Megachile	Megachile cinnamomea	Lhomme et al. 2020
Megachilidae	Megachile	Megachile crassula	Lhomme et al. 2020
Megachilidae	Megachile	Megachile deceptoria	Lhomme et al. 2020
Megachilidae	Megachile	Megachile ericetorum	Lhomme et al. 2020
Megachilidae	Megachile	Megachile fertoni	Lhomme et al. 2020
Megachilidae	Megachile	Megachile lagopoda	Wood 2023a
Megachilidae	Megachile	Megachile leachella	Lhomme et al. 2020
Megachilidae	Megachile	Megachile lefebvrei	Sentil et al. 2024
Megachilidae	Megachile	Megachile levistriga	Sentil et al. 2024
Megachilidae	Megachile	Megachile marginata	Lhomme et al. 2020
Megachilidae	Megachile	Megachile micrargyrea	Lhomme et al. 2020
Megachilidae	Megachile	Megachile pilidens	Lhomme et al. 2020
Megachilidae	Megachile	Megachile pusilla	Sentil et al. 2024
Megachilidae	Megachile	Megachile rufitarsis	Lhomme et al. 2020
Megachilidae	Megachile	Megachile sicula	Sentil et al. 2024
Megachilidae	Osmia	Osmia anceyi	Lhomme et al. 2020
Megachilidae	Osmia	Osmia caerulescens	Lhomme et al. 2020
Megachilidae	Osmia	Osmia corniculata	Lhomme et al. 2020
Megachilidae	Osmia	Osmia derasa	Lhomme et al. 2020
Megachilidae	Osmia	Osmia ferruginea	Lhomme et al. 2020
Megachilidae	Osmia	Osmia frieseana	Lhomme et al. 2020
Megachilidae	Osmia	Osmia gallarum	Lhomme et al. 2020
Megachilidae	Osmia	Osmia heteracantha	Lhomme et al. 2020
Megachilidae	Osmia	Osmia latreillei	Lhomme et al. 2020
Megachilidae	Osmia	Osmia lazulina	Lhomme et al. 2020
Megachilidae	Osmia	Osmia leaiana	Lhomme et al. 2020
Megachilidae	Osmia	Osmia lobata	Lhomme et al. 2020
Megachilidae	Osmia	Osmia longipalpa	Muller 2022
Megachilidae	Osmia	Osmia lunata	Lhomme et al. 2020
Megachilidae	Osmia	Osmia melanogaster	Present study
Megachilidae	Osmia	Osmia nasuta	Lhomme et al. 2020
Megachilidae	Osmia	Osmia niveata	Lhomme et al. 2020
Megachilidae	Osmia	Osmia niveocincta	Lhomme et al. 2020
Megachilidae	Osmia	Osmia notata	Lhomme et al. 2020
Megachilidae	Osmia	Osmia pinguis	Lhomme et al. 2020
Megachilidae	Osmia	Osmia punica	Lhomme et al. 2020
Megachilidae	Osmia	Osmia rutila	Sentil et al. 2024
Megachilidae	Osmia	Osmia soror	Sentil et al. 2024
Megachilidae	Osmia	Osmia sparsipuncta	Lhomme et al. 2020
Megachilidae	Osmia	Osmia submicans	Lhomme et al. 2020
Megachilidae	Osmia	Osmia tergestensis	Lhomme et al. 2020
Megachilidae	Osmia	Osmia tricornis	Lhomme et al. 2020
Megachilidae	Osmia	Osmia tunensis	Lhomme et al. 2020
Megachilidae	Osmia	Osmia uncicornis	Lhomme et al. 2020
Megachilidae	Osmia	Osmia versicolor	Lhomme et al. 2020
Megachilidae	Prodioxys	Prodioxys carnea	Lhomme et al. 2020
Megachilidae	Prodioxys	Protosmia decipiens	Lhomme et al. 2020
Megachilidae	Prodioxys	Protosmia luctuosa	Lhomme et al. 2020
Megachilidae	Prodioxys	Protosmia stigmatica	Lhomme et al. 2020
Megachilidae	Pseudoanthidium	Pseudoanthidium melanurum	Lhomme et al. 2020
Megachilidae	Pseudoanthidium	Pseudoanthidium nanum	Lhomme et al. 2020
Megachilidae	Pseudoanthidium	Pseudoanthidium octodentatum	Lhomme et al. 2020
Megachilidae	Pseudoanthidium	Pseudoanthidium stigmaticorne	Lhomme et al. 2020
Megachilidae	Rhodanthidium	Rhodanthidium acuminatum	Lhomme et al. 2020
Megachilidae	Rhodanthidium	Rhodanthidium infuscatum	Lhomme et al. 2020
Megachilidae	Rhodanthidium	Rhodanthidium ordonezi	Lhomme et al. 2020
Megachilidae	Rhodanthidium	Rhodanthidium siculum	Lhomme et al. 2020
Megachilidae	Rhodanthidium	Rophites theryi	Sentil et al. 2024
Megachilidae	Stelis	Stelis minuta	Lhomme et al. 2020
Megachilidae	Stelis	Stelis nasuta	Lhomme et al. 2020
Megachilidae	Stelis	Stelis ornatula	Lhomme et al. 2020
Megachilidae	Stelis	Stelis phaeoptera	Lhomme et al. 2020
Melittidae	Dasypoda	Dasypoda albimana	Lhomme et al. 2020
Melittidae	Dasypoda	Dasypoda crassicornis	Lhomme et al. 2020
Melittidae	Dasypoda	Dasypoda dusmeti	Lhomme et al. 2020
Melittidae	Dasypoda	Dasypoda maura	Lhomme et al. 2020
Melittidae	Dasypoda	Dasypoda oraniensis	Lhomme et al. 2020
Melittidae	Dasypoda	Dasypoda sinuata	Lhomme et al. 2020
Melittidae	Melitta	Melitta aegyptiaca	Lhomme et al. 2020
Melittidae	Melitta	Melitta maura	Lhomme et al. 2020
Melittidae	Melitta	Melitta nigricans	Lhomme et al. 2020
Melittidae	Melitta	Melitta schmiedeknechtii	Lhomme et al. 2020

## Sheet: References
References
Lhomme P, Michez D, Christmann S, Scheuchl E, Abdouni I El, Hamroud L, Ihsane O, Sentil A, Smaili MC, Schwarz M, Dathe HH, Straka J, Pauly A, Schmid-Egger C, Patiny S, Terzo M, Müller A, Praz C, Risch S, Kasparek M, Kuhlmann M, Wood TJ, Bogusch P, Ascher JS, Rasmont P (2020) The wild bees (Hymenoptera: Apoidea) of Morocco
Müller A (2022) New Moroccan bee species of the tribe Osmiini (Hymenoptera: Apoidea: Megachilidae). Zootaxa 5188:233–263. https://doi.org/10.11646/zootaxa.5188.3.2
Sentil A, Lhomme P, Michez D, Reverté S, Rasmont P, Christmann S (2022a) “Farming with Alternative Pollinators” approach increases pollinator abundance and diversity in faba bean fields. Journal of Insect Conservation 26:401–414. https://doi.org/10.1007/S10841-021-00351-6/FIGURES/4
Wood TJ (2023a) Bee species newly recorded for the Moroccan fauna, including two new species of Ammobatoides and Thyreus (Hymenoptera: Anthophila). Annales de la Société entomologique de France (NS) 59:177–203. https://doi.org/10.1080/00379271.2023.2215216
Wood TJ (2023b) Revisions to the Andrena fauna of north-western Africa with a focus on Morocco (Hymenoptera: Andrenidae). European Journal of Taxonomy 916:1–85. https://doi.org/10.5852/ejt.2023.916.2381
Wood TJ (2021) Fifteen new Andrena species from little-visited arid, Mediterranean, and mountainous parts of the Old World (Hymenoptera: Andrenidae). Zootaxa 4933:451–492. https://doi.org/10.11646/zootaxa.4933.4.1
Wood TJ, Ghisbain G, Michez D, Praz CJ (2021) Revisions to the faunas of Andrena of the Iberian Peninsula and Morocco with the descriptions of four new species (Hymenoptera: Andrenidae). European Journal of Taxonomy 2021:147–193. https://doi.org/10.5852/EJT.2021.758.1431
